# Supplementary material for: Epidemiological and Serological Investigation into the Role of Gestational Maternal Influenza Virus Infection and Autism Spectrum Disorders
Source: mSphere. 2017 Jun 21;2(3):e00159-17. doi: 10.1128/mSphere.00159-17 (PMC5480032; doi:10.1128/mSphere.00159-17)
Supplement: TABLE S1 [file sph003172300st2.xlsx]

## Sheet: Supplemental Table S1
	Supplemental Table S1. Circulating influenza isolates during study period (1999-2008) in Norway
	Season	Influenza A	Influenza B
	1999-2000	A/Moscow/10/99 (H3N2), A/Panama/2007/99 (H3N2)	B/Yamanashi/166/98 (Y)
	2000-2001	A/New Caledonia/20/1999 (H1N1)	B/Yamanashi/166/98 (Y)
	2001-2002	A/Panama/2007/99 (H3N2)	B/Sichuan/379/99 (Y), B/Shangdong/7/97 (V)
	2002-2003	A/Fujian/411/2002(H3N2), A(H1N2) reassortant	B/Yamagata/16/1988 (Y)
	2003-2004	A/Fujian/411/2002 (H3N2)	B/Shanghai/361/2002 (Y)
	2004-2005	A/California/7/2004 (H3N2)	B/Shanghai/361/2002 (Y)
	2005-2006	A/ California/7/2004 (H3N2), A/Wisconsin/67/2005 (H3N2), A/New Caledonia/20/1999 (H1N1)	B/Malaysia/2506/2004 (V), B/Shanghai/361/2002 (Y)
	2006-2007	A/ Brisbane/10/2007 (H3N2), A/ Nepal/921/2006 (H3N2), A/Wisconsin/67/2005 (H3N2), A/Solomon Islands/3/2007(H1N1)	B/Shanghai/361/2002 (Y)
	2007-2008	A/Brisbane/59/2008 (H1N1), A/Wisconsin/67/05 (H3N2)	B/Florida/4/2006 (Y)
	2008-2009	A/ Brisbane/10/2007 (H3N2), A/Brisbane/59/2008 (H1N1)	B/Bangladesh/3333/07 (Y), B/Brisbane/60/08 (V)
